# Supplementary material for: Local adjustment of exodermis to nutrient deficiency in crop species
Source: Front Plant Sci. 2026 Jul 20;17:1817677. doi: 10.3389/fpls.2026.1817677 (PMC13429614; doi:10.3389/fpls.2026.1817677)
Supplement: Supplementary file 2 [file Table2.xlsx]

## Sheet: Table 1
				Phytohormone levels in roots of Zea mays																		Correlation between diffrentiation of CB or SL and phytohormone levels in roots															State of maturation of exodermis and endodermis
				Split-root N deficiency									Split-root K deficiency									Split-root N deficiency							Split-root K deficiency								Split-root N deficiency									Split-root K deficiency
						C/-N									C/-K							exodermal CP		exodermal SL		endodermal SL			exodermal CP		exodermal SL		endodermal SL						C/-N									C/-K
				C/C		C side		-N side		-N/-N			C/C		C side		-K side		-K/-K			P. cor. coeff.	p-value	P. cor. coeff.	p-value	P. cor. coeff.	p-value		P. cor. coeff.	p-value	P. cor. coeff.	p-value	P. cor. coeff.	p-value			C/C		C side		-N side		-N/-N			C/C		C side
	ABA	Abscisic acid	bioactive phytohormone	7.29	a	18.75	b	16.96	b	15.73	b		6.92	a	14.81	a	10.04	a	7.66	a		0.1079	0.7385	0.1224	0.7047	0.179	0.5777		0.3128	0.3222	0.4131	0.1819	0.2882	0.3637		exodermal CP	1	ab	0	a	3.3	b	4	b		3	b	3.3	b
	DPA	Dihydrophaseic acid	ABA metabolite	86.49	ab	108.17	b	30.33	ab	5.6	a		61.16	b	24.78	a	22.76	a	50.66	ab		-0.8334	0.0008	-0.6188	0.0319	-0.7022	0.0109		-0.2172	0.4977	0.1737	0.5892	0.1364	0.6724		exodermal SL	1	ab	0.33	a	1.66	ab	4	b		1.66	b	1	ab
	PA	Phaseic acid	ABA metabolite	10.51	a	9.24	a	11.09	a	5.04	a		9.34	a	9.18	a	15.44	a	12.87	a		-0.3067	0.3322	-0.3125	0.0977	-0.4775	0.1165		-0.1526	0.636	0.2654	0.4044	0.2269	0.4782		endodermal SL	0	a	0	a	0.66	a	4	b		3	a	3.3	a
	9OH-ABA	9-hydroxy-ABA	ABA metabolite	11.19	a	10.65	a	19.32	a	10.79	a		16.5	a	17.57	a	18.33	a	15.85	a		0.4006	0.2221	0.1956	0.5643	-0.1785	0.5996		-0.0425	0.8956	0.1678	0.6022	0.0978	0.7624
	IAA	Indole-3-acetic acid	bioactive phytohormone	139.66	a	261.55	b	287.3	b	244.37	b		293.48	a	306.64	a	245.73	a	276.94	a		0.2476	0.4378	0.2049	0.523	0.2048	0.5232		0.2539	0.4258	0.4455	0.1467	0.2003	0.5326
	IAA-Asp	IAA-aspartate	IAA metabolite	24.7	b	14.05	ab	3.93	a	6.47	ab		31.23	a	36.91	a	21.19	a	15.62	a		-0.5857	0.0583	-0.3295	0.3224	-0.4212	0.197		0.6406	0.0248	0.5777	0.0492	-0.3472	0.2689
	OxIAA	oxo-IAA	IAA metabolite	621.45	a	1347.22	b	962.02	ab	512.04	a		72.98	a	771.7	b	175	a	1195.54	c		-0.5107	0.0897	-0.4062	0.1902	-0.5565	0.0602		-0.5797	0.0482	-0.6386	0.0254	0.4836	0.1112
	PAA	Phenylacetic acid	weak auxin activity	31.13	a	79.03	ab	95.35	ab	180.48	b		106.71	a	43.62	a	55.2	a	74.3	a		0.5932	0.042	0.757	0.0044	0.76	0.0041		-0.0713	0.8258	0.5663	0.0549	-0.0941	0.7712
	SA	Salicylic acid	bioactive phytohormone	600.44	a	830.27	a	895.85	a	720.56	a		680.44	a	683.36	a	499.24	a	629.87	a		0.0627	0.8465	0.0842	0.7947	-0.0932	0.7732		0.1668	0.6044	0.107	0.7406	-0.2167	0.4988
	BzA	Benzoic acid	SA precursor	1267.3	a	2160.09	a	2199.09	a	3026.64	a		1754.8	b	1217.21	ab	1051.71	a	1286.23	ab		0.4642	0.1285	0.6425	0.0243	0.5552	0.0609		0.1125	0.7278	0.2534	0.4267	-0.2808	0.3767
	JA	Jasmonic acid	bioactive phytohormone	38.6	a	190.24	bc	262.88	c	62.12	ab		192.68	a	203.45	a	145.59	a	141.96	a		0.0913	0.7778	-0.3757	0.2287	-0.3463	0.2701		0.1847	0.5654	0.522	0.0817	0.1487	0.6447
	JA-Ile	JA-isoleucine	JA bioactive metabolite	0.48	a	0.98	a	3.25	b	0.9	a		1.85	a	1.26	a	1.38	a	3.43	a		0.405	0.1916	-0.0757	0.8151	-0.0852	0.7924		-0.5563	0.0755	0.002	0.9954	0.5726	0.0656
	cisOPDA	oxo-photodienoic acid	JA metabolite	33.09	a	27.46	a	17.78	a	34.72	a		98.65	b	49.13	ab	39.95	a	43.01	ab		-0.0434	0.8935	0.0741	0.8189	0.2535	0.4266		0.319	0.3122	0.4883	0.1073	-0.0852	0.7924
	tZ	trans-zeatin	bioactive phytohormone	3.88	a	4.42	a	4.54	a	n.a.	n.e.		6.03	a	9.37	a	4.59	a	4.09	a		0.03	0.9301	0.38	0.3173	-0.1	0.7891		0.61	0.0631	-0.01	0.9885	-0.29	0.4156
	tZR	trans-zeatin riboside	cytokinin metabolite	2.85	a	10.12	a	2.26	a	1.63	a		7.81	a	4.18	a	5.21	a	6.87	a		-0.6271	0.0389	-0.399	0.2241	-0.4518	0.163		-0.1011	0.7812	0.0587	0.8719	0.1315	0.7173
	cZR	cis-zeatin riboside	cytokinin metabolite	22.82	a	14.55	a	25.24	a	11.73	a		31.1	a	63.09	b	58.46	ab	103.8	c		-0.0505	0.8761	-0.2281	0.4759	-0.4835	0.1112		-0.7291	0.0071	-0.7636	0.0038	0.6169	0.0326
	cZOG	cis-zeatin-O-glucoside	cytokinin metabolite	17.65	b	8.16	ab	7.54	a	9.52	ab		5.95	a	9.58	a	5.81	a	17.26	a		-0.1808	0.574	-0.3003	0.3429	-0.1862	0.5623		-0.4481	0.144	-0.6093	0.0354	0.4803	0.114
	cZROG	cis-zeatin riboside -O-glucoside	cytokinin metabolite	31.87	a	26.19	a	15.07	a	29.6	a		7.15	a	31.2	bc	15.88	ab	41.91	c		-0.2263	0.4795	0.0032	0.9921	0.1457	0.6514		-0.5867	0.0449	-0.6971	0.0118	0.4822	0.1124
	iPRMP	Isopentenyladenosine monophosphate	cytokinin precursor	2.53	a	13.44	b	5.59	a	3.65	a		15.26	a	7.25	a	15.41	a	4.59	a		-0.5693	0.0533	-0.4488	0.1433	-0.362	0.2475		0.1009	0.7816	0.1487	0.6817	-0.0277	0.9394
	ACC	1-aminocyclopropane-1-carboxylic acid	ethylene precursor	392.38	a	387.17	a	854.85	a	941.86	a		336.09	a	236.39	a	544.77	a	1132.5	b		0.7415	0.0058	0.6878	0.0134	0.5492	0.0644		-0.8357	0.0007	-0.5491	0.0645	0.5887	0.044
	Supplementary Table 1. Phytohormone levels (pmol.g-1 fresh weight), state of exodermal and endodermal maturation and their correlations in roots of Zea mays cultivated in split-root hydroponics with locally applied deficiency for 10 days.
	Phytohormone levels were analyzed in the apical segment of root axis (segment from 1 cm behind the tip to 1/6 of the length from the tip). Different letters indicate significant differences among treatments (Tukey-Kramer Multiple Comparison test, p<0.05, n=2-3). Statistical analysis was not performed for tZ in -N/-N treatment (below detection limit).
	Maturation of exodermal Casparian bands (CB) and exodermal and endodermal suberin lamellae (SL) in N and K deficiency. The state of the maturation is expressed as the category showing the incidence (%) of cells with CB in the exodermal or endodermal layer. The category 0-4: 0 (0%); 1 (± 25%); 2 (± 50%); 3 (± 75 %); 4 (100%).
	P. cor. coeff. (Pearson correlation coefficient)
	n.a. - not available
	n.e. - not estimated
[truncated: 4 more columns]
